# Supplementary material for: Characterization of the chloroplast genome of Lonicera ruprechtiana Regel and comparison with other selected species of Caprifoliaceae
Source: PLoS One. 2022 Jan 25;17(1):e0262813. doi: 10.1371/journal.pone.0262813 (PMC8789150; doi:10.1371/journal.pone.0262813)
Supplement: S1 Table — (XLSX) [file pone.0262813.s002.xlsx]

## Sheet: Sheet1
Table S1. List of the 23 cp genomes used for phylogenetic analysis.
Latin Name	Genus	Length (bp)	NCBI No.
Lonicera macranthoides	Lonicera	154, 897	NC_040959
Lonicera confusa	Lonicera	155, 346	NC_045045
Lonicera japonica	Lonicera	155, 078	NC_026839
Lonicera insularis	Lonicera	155, 124	NC_039634
Lonicera maackii	Lonicera	155, 318	NC_039636
Lonicera nervosa	Lonicera	154, 862	NC_040961
Lonicera ferdinandi	Lonicera	154, 513	NC_040963
Lonicera vesicaria	Lonicera	155, 182	NC_039638
Lonicera praeflorens	Lonicera	154, 892	NC_039635
Lonicera hispida	Lonicera	154, 553	NC_040962
Lonicera stephanocarpa	Lonicera	155, 056	NC_037954
Lonicera tragophylla	Lonicera	155, 545	NC_037953
Lonicera hypoglauca	Lonicera	154, 581	NC_054350
Lonicera fulvotomentosa	Lonicera	155, 102	NC_054349
Lonicera ruprechtiana	Lonicera	154, 611	MW296954
Triosteum pinnatifidum	Triosteum	154, 896	NC_037952
Heptacodium miconioides	Heptacodium	156, 313	NC_042739
Patrinia villosa	Patrinia	158, 922	NC_042190
Patrinia scabiosifolia	Patrinia	158, 872	NC_042178
Patrinia saniculifolia	Patrinia	153, 755	NC_036835
Dipelta floribunda	Dipelta	155, 370	NC_037955
Dipelta yunnanensis	Dipelta	155, 359	NC_042201
Weigela florida	Weigela	156, 874	NC_037950
