# Supplementary material for: Characterization of the chloroplast genome of Lonicera ruprechtiana Regel and comparison with other selected species of Caprifoliaceae
Source: PLoS One. 2022 Jan 25;17(1):e0262813. doi: 10.1371/journal.pone.0262813 (PMC8789150; doi:10.1371/journal.pone.0262813)
Supplement: S4 Table — (XLSX) [file pone.0262813.s005.xlsx]

## Sheet: code
Table S4. Codon usage analysis of protein coding genes of L. ruprechtiana cp genome
Codon	Number	Amino acids	Ratio of Codon	RSCU	Number of amino acid	Ratio of amino acid
GGA	685	Gly	2.63%	1.54	1782	6.85%
GGC	195		0.75%	0.44
GGG	349		1.34%	0.78
GGU	553		2.13%	1.24
GCA	392	Ala	1.51%	1.11	1410	5.42%
GCC	236		0.91%	0.67
GCG	162		0.62%	0.46
GCU	620		2.38%	1.76
GUA	511	Val	1.97%	1.44	1424	5.48%
GUC	176		0.68%	0.49
GUG	203		0.78%	0.57
GUU	534		2.05%	1.5
CUA	391	Leu	1.50%	0.84	2782	10.70%
CUC	211		0.81%	0.46
CUG	180		0.69%	0.39
CUU	618		2.38%	1.33
UUA	791		3.04%	1.71
UUG	591		2.27%	1.27
AUA	669	Ile	2.57%	0.96	2098	8.07%
AUC	423		1.63%	0.6
AUU	1006		3.87%	1.44
AGC	122	Ser	0.47%	0.37	1981	7.62%
AGU	401		1.54%	1.21
UCA	374		1.44%	1.13
UCC	327		1.26%	0.99
UCG	169		0.65%	0.51
UCU	588		2.26%	1.78
ACA	405	Thr	1.56%	1.24	1302	5.01%
ACC	233		0.90%	0.72
ACG	143		0.55%	0.44
ACU	521		2.00%	1.6
UGC	90	Cys	0.35%	0.63	287	1.10%
UGU	197		0.76%	1.37
AAU	1	Met	0.00%	0	605	2.33%
AUG	604		2.32%	2
GAC	227	Asp	0.87%	0.4	1133	4.36%
GAU	906		3.48%	1.6
GAA	952	Glu	3.66%	1.37	1385	5.33%
GAG	433		1.67%	0.63
AAC	282	Asn	1.08%	0.48	1173	4.51%
AAU	891		3.43%	1.52
CAA	704	Gln	2.71%	1.51	935	3.60%
CAG	231		0.89%	0.49
AAA	986	Lys	3.79%	1.42	1384	5.32%
AAG	398		1.53%	0.58
AGA	482	Arg	1.85%	1.83	1578	6.07%
AGG	175		0.67%	0.67
CGA	371		1.43%	1.41
CGC	107		0.41%	0.41
CGG	115		0.44%	0.44
CGU	328		1.26%	1.25
UUC	544	Phe	2.09%	0.73	1489	5.73%
UUU	945		3.63%	1.27
UAC	193	Tyr	0.74%	0.4	957	3.68%
UAU	764		2.94%	1.6
CAC	142	His	0.55%	0.46	613	2.36%
CAU	471		1.81%	1.54
UGG	459	Trp	1.77%	1	459	1.77%
CCA	334	Pro	1.28%	1.17	1139	4.38%
CCC	216		0.83%	0.76
CCG	157		0.60%	0.55
CCU	432		1.66%	1.52
UAA	46	TER	0.18%	1.64	84	0.0032
UAG	22		0.08%	0.79
UGA	16		0.06%	0.57
Total	26000		1		26000	1
