# Supplementary material for: Characterization of the chloroplast genome of Lonicera ruprechtiana Regel and comparison with other selected species of Caprifoliaceae
Source: PLoS One. 2022 Jan 25;17(1):e0262813. doi: 10.1371/journal.pone.0262813 (PMC8789150; doi:10.1371/journal.pone.0262813)
Supplement: S5 Table — (XLSX) [file pone.0262813.s006.xlsx]

## Sheet: KAKS
Table S5. Synonymous (Ks) and non synonymous (Ka) substitution rates of common coding genes between L. ruprechtiana and other four closed related species
NO.	Gene	Lonicera insularis vs. L. ruprechtiana				Lonicera maackii vs. L. ruprechtiana				Lonicera vesicaria vs. L. ruprechtiana				Lonicera ferdinandi vs. L. ruprechtiana
		Ka	Ks	Ka/Ks	P-Value(Fisher)	Ka	Ks	Ka/Ks	P-Value(Fisher)	Ka	Ks	Ka/Ks	P-Value(Fisher)	Ka	Ks	Ka/Ks	P-Value(Fisher)
1	atpA	NA	NA	NA		0.000930241	0.00551712	0.16861	0.133857	0.00253517	0.0122968	0.206165	0.00919969	0.00339395	0.00931887	0.364201	0.0522426
2	atpB	NA	NA	NA		0.000854417	0.0207907	0.0410961	0	0.00315215	0.0306621	0.102803	6.24716e-05	0.00237643	0.0297732	0.0798178	1.28233e-05
3	atpE	0.00320343	6.40686e-05	50	0	0.00320343	6.40686e-05	50	0	0.00965087	0.000193017	50	0.512772	0.00967468	0.0124916	0.774492	0.186916
4	atpF	NA	NA	NA		0.00215123	4.30246e-05	50	0	0.00222492	0.00764112	0.291177	0	0.00222492	0.00764112	0.291177	0
5	atpH	NA	NA	NA		1.54879e-05	0.0154879	0.001	0	NA	NA	NA		NA	NA	NA
6	atpI	NA	NA	NA		0.0020116	0.0129509	0.155325	0.10043	2.97313e-05	0.0297313	0.001	0	2.97313e-05	0.0297313	0.001	0
7	ccsA	NA	NA	NA		0.00156995	0.0155545	0.100932	0.0211277	0.00420316	0.0297165	0.141442	0.000567729	0.00420316	0.0297165	0.141442	0.000567729
8	cemA	0.00176083	0.00619772	0.28411	0	5.4442e-06	0.0054442	0.001	0	1.57789e-05	0.0157789	0.001	0	1.57789e-05	0.0157789	0.001	0
9	clpP	9.29893e-06	0.00929893	0.001	0	1.58818e-05	0.0158818	0.001	0	0.00189992	0.00771598	0.246232	0	0.00192174	0.0138762	0.138491	0
10	infA	1.91427e-05	0.0191427	0.001	0	0.0162413	0.0435709	0.372756	0.0636678	0.00513436	0.049118	0.104531	0	0.00511384	0.0830909	0.0615451	0
11	matK	0.000869689	1.73938e-05	50	0	0.00406289	8.19535e-05	49.5756	0.240992	0.00657075	0.0105371	0.62358	0.175807	0.0065651	0.00719677	0.912229	0.598342
12	ndhA	3.61715e-06	0.00361715	0.001	0	0.0013281	0.01701	0.0780778	0.0080946	0.00263599	0.0155505	0.169511	0.027148	0.00239795	0.0135922	0.176421	0.00773902
13	ndhB	NA	NA	NA		NA	NA	NA		0.000882709	1.76542e-05	50	0	0.000852641	0.00307701	0.2771	0
14	ndhC	NA	NA	NA		0.00370831	0.0211229	0.175559	0	0.00319856	0.0411413	0.0777457	0	0.00319856	0.0411413	0.0777457	0
15	ndhD	NA	NA	NA		0.00284965	0.0114054	0.249851	0.0127925	0.00571192	0.0250111	0.228375	0.00111625	0.00562056	0.0196172	0.286512	0.00693546
16	ndhE	NA	NA	NA		NA	NA	NA		3.3322e-05	0.033322	0.001	0	3.3322e-05	0.033322	0.001	0
17	ndhF	1.9249e-06	0.0019249	0.001	0	0.00118198	0.0111535	0.105974	0.00547959	0.00162697	0.0271471	0.0599318	2.00769e-07	0.00217594	0.028409	0.0765932	3.29009e-07
18	ndhG	NA	NA	NA		8.01175e-06	0.00801175	0.001	0	2.14256e-05	0.0214256	0.001	0	2.14256e-05	0.0214256	0.001	0
19	ndhH	3.90498e-06	0.00390498	0.001	0	0.00199942	0.0109089	0.183284	0.0226772	0.00102546	0.0173018	0.0592694	0	0.00102546	0.0173018	0.0592694	0
20	ndhI	9.18928e-06	0.00918928	0.001	0	0.00315116	0.0165373	0.190549	0.120751	0.00315113	0.0165492	0.19041	0.120775	0.00294053	0.00810124	0.362973	0.352804
21	ndhJ	NA	NA	NA		1.93506e-05	0.0193506	0.001	0	0.00846677	0.00932302	0.908157	0.234159	0.00846677	0.00932302	0.908157	0.234159
22	ndhK	NA	NA	NA		0.00175838	3.53615e-05	49.726	0	NA	NA	NA		NA	NA	NA
23	petA	NA	NA	NA		NA	NA	NA		4.24209e-06	0.00424209	0.001	0	4.24209e-06	0.00424209	0.001	0
24	petB	NA	NA	NA		0.00195008	3.90016e-05	50	0	0.00216232	0.0256374	0.0843423	0.0244529	0.00278942	0.0300587	0.0927991	0.0301016
25	petD	NA	NA	NA		0.00247174	4.94349e-05	50	0	0.00282648	0.0107088	0.263941	0.322102	0.0126774	0.0248229	0.510714	0.175259
26	petG	NA	NA	NA		NA	NA	NA		NA	NA	NA		NA	NA	NA
27	petL	NA	NA	NA		NA	NA	NA		3.76548e-05	0.0376548	0.001	0	3.76548e-05	0.0376548	0.001	0
28	petN	NA	NA	NA		NA	NA	NA		4.12015e-05	0.0412015	0.001	0	4.12015e-05	0.0412015	0.001	0
29	psaA	3.54009e-06	0.00354009	0.001	0	0.00114583	0.005972	0.191867	0.0142463	0.00111827	0.00647988	0.172576	0.0113306	0.000547292	0.00420851	0.130044	0
30	psaB	NA	NA	NA		0.00065469	0.0181642	0.0360429	3.05405e-05	0.00252799	0.0220685	0.114552	7.39726e-06	0.00186629	0.0224389	0.0831722	1.75473e-06
31	psaC	NA	NA	NA		NA	NA	NA		3.82541e-05	0.0382541	0.001	0	2.12795e-05	0.0212795	0.001	0
32	psaI	NA	NA	NA		0.01235	0.000247	50	0	0.0122234	0.0424386	0.288026	0	0.012085	0.0885213	0.136521	0
33	psaJ	NA	NA	NA		0.0115468	0.000230937	50	0	0.0348761	0.00365354	9.54583	0.220758	0.0348761	0.00365354	9.54583	0.220758
34	psbA	NA	NA	NA		NA	NA	NA		1.41993e-05	0.0141993	0.001	0	1.58261e-05	0.0158261	0.001	0
35	psbB	0.00477091	0.00428819	1.11257	0.86382	0.000895337	0.0102435	0.0874054	0	0.000927381	0.0183061	0.0506598	0	0.000929172	0.0182634	0.0508762	0
36	psbC	NA	NA	NA		7.73343e-06	0.00773343	0.001	0	0.0018034	0.00890672	0.202476	0.0195589	0.0018034	0.00890672	0.202476	0.0195589
37	psbD	3.99247e-06	0.00399247	0.001	0	3.47364e-06	0.00347364	0.001	0	1.0995e-05	0.010995	0.001	0	1.0995e-05	0.010995	0.001	0
38	psbE	NA	NA	NA		1.47499e-05	0.0147499	0.001	0	1.47499e-05	0.0147499	0.001	0	1.47499e-05	0.0147499	0.001	0
39	psbF	NA	NA	NA		NA	NA	NA		NA	NA	NA		NA	NA	NA
40	psbH	NA	NA	NA		NA	NA	NA		NA	NA	NA		NA	NA	NA
41	psbI	NA	NA	NA		NA	NA	NA		NA	NA	NA		NA	NA	NA
42	psbJ	NA	NA	NA		0.010885	0.0002177	50	0	0.010885	0.0002177	50	0	0.010885	0.0002177	50	0
43	psbK	NA	NA	NA		0.0073843	0.0314407	0.234864	0.29283	0.0075959	0.000151918	50	0	0.0075959	0.000151918	50	0
44	psbM	NA	NA	NA		NA	NA	NA		3.22923e-05	0.0322923	0.001	0	6.66754e-05	0.0666754	0.001	0
45	psbN	NA	NA	NA		NA	NA	NA		2.72531e-05	0.0272531	0.001	0	2.72531e-05	0.0272531	0.001	0
46	psbT	NA	NA	NA		NA	NA	NA		NA	NA	NA		NA	NA	NA
47	psbZ	NA	NA	NA		NA	NA	NA		NA	NA	NA		NA	NA	NA
48	rbcL	0.000891483	0.00336947	0.264577	0	0.00756407	0.00616828	1.22629	0.961039	0.010277	0.024685	0.416327	0.0544508	0.0121207	0.0249907	0.485009	0.0707648
49	rpl14	0.0036137	7.22741e-05	50	0	0.00757934	0.0106687	0.710426	0.570639	0.00388228	0.0473668	0.0819621	0.0126686	0.00388228	0.0473668	0.0819621	0.0126686
50	rpl16	NA	NA	NA		0.00637545	0.000127509	50	0.355103	0.00565772	0.0303226	0.186584	0.0303667	0.0222466	0.0379577	0.58609	0.164769
51	rpl2	5.96103e-06	0.00596103	0.001	0	5.4223e-06	0.0054223	0.001	0	0.004564	0.0182574	0.249981	0.0175019	0.0046749	0.0118937	0.393059	0.0637673
52	rpl20	NA	NA	NA		0.00295688	5.91376e-05	50	0	0.0034368	7.3583e-05	46.7064	0	0.00672545	0.000140813	47.7617	0.355515
53	rpl22	NA	NA	NA		0.00321139	0.00837663	0.383375	0.371149	0.00597897	0.0188621	0.316983	0.198574	0.00597897	0.0188621	0.316983	0.198574
54	rpl23	NA	NA	NA		0.00439911	8.79823e-05	50	0	0.017222	0.0209937	0.820341	0.238735	0.017222	0.0209937	0.820341	0.238735
55	rpl32	0.00882635	0.0274925	0.321046	0.332898	0.00809279	0.000161856	50	0	0.00737559	0.000147512	50	0	0.00737559	0.000147512	50	0
56	rpl33	NA	NA	NA		NA	NA	NA		NA	NA	NA		0.00624605	0.000124921	50	0
57	rpl36	NA	NA	NA		4.36344e-05	0.0436344	0.001	0	2.9931e-05	0.029931	0.001	0	2.9931e-05	0.029931	0.001	0
58	rpoA	NA	NA	NA		NA	NA	NA		0.00192711	0.00478185	0.403004	0.375436	0.00170392	0.0128437	0.132665	0.102696
59	rpoB	5.5897e-06	0.0055897	0.001	0	0.000376796	0.00736284	0.0511754	0	0.000827017	0.00961971	0.0859711	0.000716922	0.00121773	0.0113288	0.10749	0.000484956
60	rpoC1	NA	NA	NA		0.000592434	0.00943684	0.0627789	0	0.00121617	0.0156062	0.0779291	5.66578e-05	0.00183293	0.0138806	0.132049	0.00573978
61	rpoC2	NA	NA	NA		0.00123929	0.0097024	0.12773	4.67997e-05	0.00418494	0.0136071	0.307556	0.00189885	0.0042354	0.0155419	0.272515	0.00035937
62	rps11	NA	NA	NA		0.00308769	0.0215729	0.143129	0	0.00588923	0.0124734	0.472142	0.122249	0.0121299	0.0125855	0.963796	0.273773
63	rps12	NA	NA	NA		0.0146599	0.000293199	50	0.234931	0.014803	0.0220056	0.672693	0.20808	NA	NA	NA
64	rps14	NA	NA	NA		0.0113127	0.0188305	0.600765	0.301004	1.32947e-05	0.0132947	0.001	0	1.32947e-05	0.0132947	0.001	0
65	rps15	NA	NA	NA		0.00581855	0.0121489	0.478936	0.364899	0.00581855	0.0121489	0.478936	0.364899	0.00581855	0.0121489	0.478936	0.364899
66	rps16	NA	NA	NA		1.82581e-05	0.0182581	0.001	0	3.63273e-05	0.0363273	0.001	0	3.63273e-05	0.0363273	0.001	0
67	rps18	1.91893e-05	0.0191893	0.001	0	0.00569613	0.0106656	0.534066	0.113534	0.00887906	0.0122543	0.724568	0.576933	0.0802585	0.134206	0.598022	0.19406
68	rps19	NA	NA	NA		NA	NA	NA		NA	NA	NA		NA	NA	NA
69	rps2	NA	NA	NA		1.7376e-05	0.017376	0.001	0	0.00769342	0.00584329	1.31662	0.712019	0.00769342	0.00584329	1.31662	0.712019
70	rps3	NA	NA	NA		0.00685121	0.0201448	0.340099	0.0560633	0.00168456	0.00999013	0.168622	0	0.00164592	0.0217248	0.0757626	0
71	rps4	NA	NA	NA		NA	NA	NA		0.00234204	4.68408e-05	50	0	0.0027978	0.00552205	0.50666	0.398005
72	rps7	NA	NA	NA		NA	NA	NA		NA	NA	NA		NA	NA	NA
73	rps8	0.00651087	0.000130217	50	0.334928	0.00325782	6.51565e-05	50	0	0.0130534	0.000261067	50	0.186869	0.00977209	0.000195442	50	0.497166
74	ycf1	0.00108307	0.00133612	0.810605	0.217957	0.0111549	0.0180249	0.618863	0.0982445	0.0181231	0.041276	0.439071	6.77104e-05	0.0198996	0.0346941	0.573572	0.00902313
75	ycf2	NA	NA	NA		0.00320977	0.00247396	1.29742	0.791167	0.00371589	0.0040414	0.919456	0.805092	0.00349062	0.00417394	0.83629	0.612298
76	ycf3	1.3979e-05	0.013979	0.001	0	1.3979e-05	0.013979	0.001	0	2.19633e-05	0.0219633	0.001	0	2.19633e-05	0.0219633	0.001	0
77	ycf4	NA	NA	NA		0.00214474	0.00803841	0.266812	0	0.00470703	9.41407e-05	50	0.357223	0.00470703	9.41407e-05	50	0.357223
NA means the CDS of gene is no different
